# Supplementary material for: AChE Inhibition Capability of Nanogels Derived from Natural Molecules: Tannic Acid and Lysine for Alzheimer’s Disease
Source: Pharmaceutics. 2025 Apr 10;17(4):502. doi: 10.3390/pharmaceutics17040502 (PMC12030174; doi:10.3390/pharmaceutics17040502)
Supplement: Supplementary file 1 [file pharmaceutics-17-00502-s001.zip]

Archive with 1 entries (1 files):
- pharmaceutics-3529857-supplementary.pdf
